# Supplementary material for: D Quantification of Tumor Vasculature in Lymphoma Xenografts in NOD/SCID Mice Allows to Detect Differences among Vascular-Targeted Therapies
Source: PLoS One. 2013 Mar 26;8(3):e59691. doi: 10.1371/journal.pone.0059691 (PMC3608557; doi:10.1371/journal.pone.0059691)
Supplement: Supporting Information S8 — Text of an ImageJ macro used to remove small unconnected particles from samples before voxel classification. (TXT) [file pone.0059691.s008.txt]

/*
This ImageJ macro filters volumes in 3D using Analyze Particles and TransformJ.
To operate it you need to download and install the TransformJ package
(Erik Meijering: http://www.imagescience.org/meijering/software/transformj/)

It filters elements having Cartesian surfaces XY, YZ and ZX lower than an independent threshold 
defined by the operator for each of the 3 planes. It works with isotropic, binary stacks made by 
a set of square (mandatory!) images and filters cubic as well as prismatic volumes. 

v. 0.1.0 del 24/12/2010
v. 0.2.0 del 30/12/2010 now works with prisms

This macro filters all the volumes, with equal dimensions, grouped in a folder. 
*/

macro "FiltraCubi 3D" {volfilter();}

function volfilter() {
	requires("1.42l");

// Setup

	Dialog.create("Setup");
	bool = newArray("OR","AND");
	sogliaX = 4;
	sogliaY = 4;
	sogliaZ = 4;
	Dialog.addMessage("Size filtering of cubic volumes\nSet the minimum size of pixels for each plane");
	Dialog.addMessage("\n");
	Dialog.addNumber("\t\tPlane XY: ", sogliaZ);
	Dialog.addNumber("\t\tPlane YZ: ", sogliaY);
	Dialog.addNumber("\t\tPlane XZ: ", sogliaX);
	Dialog.addChoice("Choice for filtering",bool,"OR")
	Dialog.addMessage("OR:  it will remove objects with surfaces under\n\tthreshold in all the 3 planes.");
	Dialog.addMessage("AND: it will remove objects with surfaces under\n\tthreshold in at least 1 plane.");
	Dialog.show();
	sogliaZ = Dialog.getNumber();
	sogliaY = Dialog.getNumber();
	sogliaX = Dialog.getNumber();
	mod = Dialog.getChoice();

	if (mod == "AND") {
	}
	else{
		if (mod == "OR") {
		}
		else {
			exit("Filtering choice unknown!");
		}
	}

// Set date and time

	getDateAndTime(year, month, week, day, hour, minu, sec, msec);	
	mese = month+1;
	
	setBatchMode(true);

// Choice of the source folder

	dir1 = getDirectory("Select input folder");
 	dirtit = File.getName(dir1);
	list = getFileList(dir1);

// Choice of the folder where to save the filtered stacks.

	dir2 = getDirectory("Where should I save the filtered stacks?");

	for (st=0; st<list.length; st++) {
		open(dir1+list[st]);
		showProgress(st/list.length);
		inTitle = getTitle();

// Get the number of slices of the stack. If not stack blocks the macro.
    
		DimZ = nSlices();
		if (DimZ == 1) {
    			exit("The selected image is not a stack!");
    		}

// Test that the stack is made of square images. If not blocks macro

		setSlice(1);
		DimX = getWidth();
		DimY = getHeight();
		DeltaL = DimX-DimZ;
		if (DimX != DimY) {
			exit("The volume is not made of square images!");
		}
		if (DimX < DimZ) {
			exit("The depth of the volume is higher than its base!");
		}

// If the volume is lower than a cube is adapted accordingly

		if (DimX > DimZ) {
			setSlice(DimZ);
			for (i=0; i<DeltaL; i++) {
				run("Add Slice");
			}
		}

// Creates 3 new stacks

		titolo = split(inTitle,".");
		show = newArray(3);
		ftit = newArray(3);
		show[0] = titolo[0]+"-Z.tif";
		show[1] = titolo[0]+"-Y.tif";
		show[2] = titolo[0]+"-X.tif";
		ftit[0] = "Filt"+show[0];
		ftit[1] = "Filt"+show[1];
		ftit[2] = "Filt"+show[2];

//	Using TransformJ we rotate and duplicate the original stack on axes y and x to get 3 stacks

		selectWindow(inTitle);
		run("TJ Rotate", "z-angle=0.0 y-angle=90.0 x-angle=0.0 interpolation=linear background=0.0 adjust");
   		rename(show[1]);

		selectWindow(inTitle);
		run("TJ Rotate", "z-angle=0.0 y-angle=0.0 x-angle=90.0 interpolation=linear background=0.0 adjust");
   		rename(show[2]);

		selectWindow(inTitle);
   		rename(show[0]);

// Now we filter on the 3 Cartesian planes and rotate back by 90� the masks of the stacks previously rotated.

		run("Analyze Particles...", "size="+sogliaZ+"-Infinity circularity=0.00-1.00 show=Masks clear stack");
		selectWindow(show[0]);
		close();
		selectWindow("Mask of "+show[0]);
   		rename(ftit[0]);

		selectWindow(show[1]);
		run("Analyze Particles...", "size="+sogliaY+"-Infinity circularity=0.00-1.00 show=Masks clear stack");
		selectWindow(show[1]);
		close();
		selectWindow("Mask of "+show[1]);
		run("TJ Rotate", "z-angle=0.0 y-angle=-90.0 x-angle=0.0 interpolation=linear background=0.0 adjust");
   		rename(ftit[1]);
		selectWindow("Mask of "+show[1]);
		close();

		selectWindow(show[2]);
		run("Analyze Particles...", "size="+sogliaX+"-Infinity circularity=0.00-1.00 show=Masks clear stack");
		selectWindow(show[2]);
		close();
		selectWindow("Mask of "+show[2]);
		run("TJ Rotate", "z-angle=0.0 y-angle=0.0 x-angle=-90.0 interpolation=linear background=0.0 adjust");
   		rename(ftit[2]);
		selectWindow("Mask of "+show[2]);
		close();

// To end we combine the 3 filtered stacks in the final one

		imageCalculator(mod+" create stack", ftit[0], ftit[1]);
		imageCalculator(mod+" create stack", "Result of "+ftit[0], ftit[2]);
		selectWindow("Result of Result of "+ftit[0]);

// if the volume was not a cube we get rid of the slices added

		if (DeltaL>0) {
			setSlice(DimX);
			for (i=0; i<DeltaL; i++) {
				run("Delete Slice");
			}			
		}

// Here we save the final filtered stack

		if (sogliaZ == sogliaY) {
			if(sogliaY == sogliaX) {
				save(dir2+"F"+mod+sogliaZ+inTitle);
			}
			else {
				save(dir2+"F"+mod+sogliaZ+sogliaY+sogliaX+inTitle);
			}
		}
		else {
			save(dir2+"F"+mod+sogliaZ+sogliaY+sogliaX+inTitle);
		} 
		close();

// Here we close the residual open images

		selectWindow("Result of "+ftit[0]);
 		close();

		for (i=0; i<3; i++) {
			selectWindow(ftit[i]);
 			close();
 		}

// End of the macro

	}
	
	setBatchMode(false);

	showMessage("End of the Elaboration");
}
