# Supplementary material for: D Quantification of Tumor Vasculature in Lymphoma Xenografts in NOD/SCID Mice Allows to Detect Differences among Vascular-Targeted Therapies
Source: PLoS One. 2013 Mar 26;8(3):e59691. doi: 10.1371/journal.pone.0059691 (PMC3608557; doi:10.1371/journal.pone.0059691)
Supplement: Supporting Information S9 — Text of an ImageJ macro used to classify voxels in a binary stack according to the minimal Cartesian surface to which they belong (i.e., the approximated vessel cross-section). (TXT) [file pone.0059691.s009.txt]

/*
This ImageJ macro filters volumes in 3D using Analyze Particles and TransformJ.
To operate it you need to download and install the TransformJ package
(Erik Meijering: http://www.imagescience.org/meijering/software/transformj/)

This macro identifies vessels of different caliber in square-based image stacks and
map them to 6 new output stacks on the basis of a set of predefined thresholds.
As a first step this macro filters an input stack removing all surfaces less than an 
increasing set of thresholds and saving a full stack for every filtering step. This 
passage is performed in 3D rotating the input volume by means of the TransformJ utility 
and using the standard ImageJ Analyze Particles command to perform filtration on 
each cartesian plane. Filtered stacks are then tilted back to their original orientation 
and merged using the intersection operator AND. 

Serial subtraction of increasingly filtered volumes provides a set of stacks mapping 
the location of vascular components with cross sections comprised between 2 consecutive
filter thresholds. In this macro, thresholds are defined in geometrical sequence starting with
the value of 4 (values 4, 8, 16, 32, 64, 128, 256). Given the scale of the image, these 
thresholds may represent vessels with different calibers and functions.

*/

macro "FiltraCubi 3D" {volfilter();}

function volfilter() {
	requires("1.42l");

// Dialog window to inform of pre-setted parameters

	Dialog.create("Macro Settings");
	Dialog.addMessage("Calibrometry of square-based volumes\n");
	Dialog.addMessage("\n");
	Dialog.addMessage("Thresholds are based on: 4\n");
	Dialog.show();
	prosoglia = newArray(4,8,16,32,64,128,256);

// Start stopwatch

	getDateAndTime(year, month, week, day, hour, minu, sec, msec);
	mese = month+1;
	
	setBatchMode(true);

// Ask for folder collecting the volumes to filter 

	dir1 = getDirectory("Select the analysis folder");
 	dirtit = File.getName(dir1);
	list = getFileList(dir1);

// Ask for the folder where to save the filtered volumes

	dir2 = getDirectory("Where should I save the filtered stacks?");

	for (st=0; st<list.length; st++) {
		percorso = dir1+list[st];
		open(percorso);
		showProgress(st/list.length);
		inTitle = getTitle();

// Find the number of slices of the stack. Otherwise block macro
    
		DimZ = nSlices();
		if (DimZ == 1) {
    			exit("The selected image is not a stack!");
    		}

// Check that image is a cubic volume or a square-based less than cubic volume. Otherwise block macro

		setSlice(1);
		DimX = getWidth();
		DimY = getHeight();
		DeltaL = DimX-DimZ;
		if (DimX != DimY) {
			exit("The volume is not square-based!");
		}
		if (DimX < DimZ) {
			exit("The depth of the volume is higher than the side of the basal square!");
		}

// If the volume is less than a cube, we add slices to obtain it

		if (DimX > DimZ) {
			setSlice(DimZ);
			for (i=0; i<DeltaL; i++) {
				run("Add Slice");
			}
		}

// Define 3 new output stacks and 3 filtered service stacks

		titolo = split(inTitle,"-");
		show = newArray(3);
		ftit = newArray(3);
		show[0] = titolo[0]+"-Z.tif";
		show[1] = titolo[0]+"-Y.tif";
		show[2] = titolo[0]+"-X.tif";
		ftit[0] = "Filt"+show[0];
		ftit[1] = "Filt"+show[1];
		ftit[2] = "Filt"+show[2];

// Rotation by 90% around the x and y axes followed by duplication of the input stack 

		selectWindow(inTitle);
		run("TJ Rotate", "z-angle=0.0 y-angle=90.0 x-angle=0.0 interpolation=linear background=0.0 adjust");
   		rename(show[1]);

		selectWindow(inTitle);
		run("TJ Rotate", "z-angle=0.0 y-angle=0.0 x-angle=90.0 interpolation=linear background=0.0 adjust");
   		rename(show[2]);

		selectWindow(inTitle);
   		rename(show[0]);

// Create the folder for filtered images

		File.makeDirectory(dir2+titolo[0]);

// Filtration cycle for each pre-setted threshold

		for(sg=0; sg<prosoglia.length; sg++) {

// Setup of the actual filtration threshold

			sogliaX = prosoglia[sg];

// Filtration for the 3 rotated stacks and counter rotation of the filtered masks (2) stacks to obtain the initial orientation

			selectWindow(show[0]);
			run("Analyze Particles...", "size="+sogliaX+"-Infinity circularity=0.00-1.00 show=Masks clear stack");
			selectWindow("Mask of "+show[0]);
   			rename(ftit[0]);

			selectWindow(show[1]);
			run("Analyze Particles...", "size="+sogliaX+"-Infinity circularity=0.00-1.00 show=Masks clear stack");
			selectWindow("Mask of "+show[1]);
			run("TJ Rotate", "z-angle=0.0 y-angle=-90.0 x-angle=0.0 interpolation=linear background=0.0 adjust");
  	 		rename(ftit[1]);
			selectWindow("Mask of "+show[1]);
			close();

			selectWindow(show[2]);
			run("Analyze Particles...", "size="+sogliaX+"-Infinity circularity=0.00-1.00 show=Masks clear stack");
			selectWindow("Mask of "+show[2]);
			run("TJ Rotate", "z-angle=0.0 y-angle=0.0 x-angle=-90.0 interpolation=linear background=0.0 adjust");
 	  		rename(ftit[2]);
			selectWindow("Mask of "+show[2]);
			close();

// Merging the 3 stacks by means of the intersection operator 

			imageCalculator("AND create stack", ftit[0], ftit[1]);
			imageCalculator("AND create stack", "Result of "+ftit[0], ftit[2]);
			selectWindow("Result of Result of "+ftit[0]);

// If necessary, elimination of the added slices 

			if (DeltaL>0) {
				setSlice(DimX);
				for (i=0; i<DeltaL; i++) {
					run("Delete Slice");
				}			
			}

// Saving the resulting filtered stack

			save(dir2+titolo[0]+File.separator+"R"+sogliaX+inTitle);
			close();

// Closing residual images

			selectWindow("Result of "+ftit[0]);
 			close();

			for (i=0; i<3; i++) {
				selectWindow(ftit[i]);
 				close();
 			}
		}

// Closing all images apart from input image

		for (i=0; i<3; i++) {
			selectWindow(show[i]);
 			close();
 		}

// From here on creation of caliber-restricted volumes

// Creates the folder for caliber-restricted volumes

		File.makeDirectory(dir2+"bp"+titolo[0]);

// Iterative opening the precedent image and subtraction of the following

		titre = newArray(2);
		open(percorso);
		titre[0] = getTitle();
		soglia = newArray("0-4","4-8","8-16","16-32","32-64","64-128","128-256");

		for(sg=0; sg<prosoglia.length; sg++) {
			open(dir2+titolo[0]+File.separator+"R"+prosoglia[sg]+inTitle);
			titre[1] = getTitle();
			
			imageCalculator("Subtract create stack", titre[0], titre[1]);

			selectWindow(titre[0]);
			close();
			selectWindow("Result of "+titre[0]);
			save(dir2+"bp"+titolo[0]+File.separator+"P_"+soglia[sg]+inTitle);
			close();

			titre[0] = titre[1];
		}

		selectWindow(titre[0]);
//		save(dir2+"bp"+titolo[0]+File.separator+"P_256-<>"+inTitle);
		close();

	}

// End of the macro

	setBatchMode(false);

	showMessage("End of the Elaboration");
}
