# Supplementary material for: D Quantification of Tumor Vasculature in Lymphoma Xenografts in NOD/SCID Mice Allows to Detect Differences among Vascular-Targeted Therapies
Source: PLoS One. 2013 Mar 26;8(3):e59691. doi: 10.1371/journal.pone.0059691 (PMC3608557; doi:10.1371/journal.pone.0059691)
Supplement: Supporting Information S11 — Text of an ImageJ macro performing as a plug-in. (TXT) [file pone.0059691.s011.txt]

/*
Given a set of isotropic, equidimensional binary stacks of squared images, this macro calculates the number of 
cycles of rhombicubocthedric dilation necessary to fill 90%, 95% and 99% of each volume 
on the basis of the distribution of the black pixels. The macro asks for a source folder containing
a set of subfolders (mandatory) containing binary image stacks (.tif files) with equal dimensions.
The procedure  is iterated over the nested folders for all the images present in every folder. 
The results are saved in a target location, choosed by the operator, as a number of .txt result files 
- one for each subfolder - named after the source subfolders.
Results are expressed as raw values (Hv) which are normalized, subfolder after subfolder,
according to the highest percentual volume observed in each subfolder to give nHv results. To 
normalize all subfolders in a single run, the image presenting the highest percentual volume 
should be present in all subfolders.

This macro has been validated against simple images manually dilated. This version analyzes all .tif stacks
present in nested folders.

*/

macro "Spatial Dispersion" {halo();}

function halo() {
	requires("1.35b");

 	setBatchMode(true);

// Setting current date 

	getDateAndTime(year, month, week, day, hour, minu, sec, msec);
	mese = month+1;

// Setting name and version of the macro

	thismacro = "Spatial_Dispersion.txt";
	vers = "1.0 - 17-Dec-2010";
	
// Select source and targets directories

 	dir1 = getDirectory("Select the folder containing the subfolders with all the binary stacks to be analyzed");
	dir2 = getDirectory("Where do you want to save the results?");

	list = getFileList(dir1);	
	for (kj=0; kj<list.length; kj++) {
    	if (endsWith(list[kj], "/")) {
	    	subdir = dir1+list[kj];
		 	restit = File.getName(subdir);

// Create the result file 

			results=File.open(dir2+restit+".txt");
			Identificativo = "Assessment of nHv indexes (normalized) in nested folders.\nMacro:"+thismacro+" Version:  "+vers+"\n\n";
			firstline = "Folder analyzed: "+dir1+"\nat: "+day+"."+mese+"."+year+" time: "+hour+":"+minu+":"+sec+"\n\n";
			print(results, Identificativo);
			print(results, firstline);	

// Define variables

			Norm = false;
			N = 0.00;
			Ntmp = 0.00;
			Cube = NaN;

			sublist = getFileList(subdir);	

			for (i=0; i<sublist.length; i++) {
				open(subdir+sublist[i]);

// Here we check that all the stacks in the folder have the same dimensions of the first stack. If this is not satisfied the macro stops.

				titolo = getTitle();
				setSlice(1);
		
				if (i==0) {
					DimX = getWidth();
					DimY = getHeight();
					strati = nSlices();
				}
				NewDimX = getWidth();
				NewDimY = getHeight();
				if (DimX != NewDimX) {
					exit("Not all the stacks share the same width!");
				}
				if (DimY != NewDimY) {
					exit("Not all the stacks share the same height!");
				}
				close();
			}    	
		
// Here we assess the maximal percent amount of a stack to set the normalization volume 

		   	for (j=0; j<sublist.length; j++) {
				open(subdir+sublist[j]);
		
 			  	Vsgn = 0;
 				Vtot = 0;
				for (s=1; s< strati+1; s++) {
					setSlice(s);
					getStatistics(area, mean, min, max, std, histogram);		
					Vsgn = Vsgn+histogram[255];
					Vtot = Vtot+area;
				}

				Ntmp = 100*Vsgn/Vtot;

				if (Ntmp > N) {
					N = Ntmp;
					Cube = j;
					Norm = true;
				}
				close();
			}
	
// Save on file the information relative to normalization

			NormInfo = "Normalization Vol %: \t"+N+"\trelated to volume:\t"+sublist[Cube]+"\n\n";
			print(results, NormInfo);
			testata = "       Immagine:	Vol %: \tHv90%: \tHv95%: \tHv99%: \tnHv90%: \tnHv95%: \tnHv99%: \n";
			print(results, testata);

// Here we start the dilation cycle on all stacks one by one 

			for (j=0; j<sublist.length; j++) {

// Set the maximal number of dilation cycles (510) and set to 100 the Vol % array. Setting variables to zero
		
				VP = newArray(510);
				Array.fill(VP,100.00);
				VolPerc = 0.00;
				Vtot = 0;
				Vini = 0;
				r = 0;
				c = 0;
				Hv1 = false;
				Hv2 = false;
				Hv3 = false;
				Hv4 = false;
				Hv90 = 0.00;
				Hv95 = 0.00;
				Hv99 = 0.00;
				HvN = 0.00;
				nHv90 = 0.00;
				nHv95 = 0.00;
				nHv99 = 0.00;
		
// Creation of 2 additional stacks by duplication. An input stack (duplicated) and an output stack (empty).

				open(subdir+sublist[j]);
				tit = getTitle();
		
				selectWindow(tit);
				run("Duplicate...", "title=PariDil.tif duplicate range=1-"+strati);
		
				newImage("DispDil.tif", "8-bit", DimX, DimY, strati);		
				run("Invert LUT");
				run("Invert", "stack");
		
// Closing the original input volume

				selectWindow(tit);
				close();
		
// Assessing initial dimensions in terms of percent black voxels (percent volume).

				selectWindow("PariDil.tif");
				for (s=1; s< strati+1; s++) {
					setSlice(s);
					getStatistics(area, mean, min, max, std, histogram);		
					Vini = Vini+histogram[255];
					Vtot = Vtot+area;
				}

				VP[0] = 100*Vini/Vtot;
		
// Just before the central cycle we create void images to be used over and under the volume. 

				if (c==0) {
					run("Duplicate...", "title=void.tif");
					run("Select All");
					run("Clear");
					run("Select None");
				}

// This overall cycle expands volume up to 99.5 % or more.

				while (VolPerc < 99.5) {
					k = floor(VolPerc);
				
					r++;
					if (r>1) {
						r = 0;
					}
		
// Counter increment for 3D convolution
		
					c++;

// Setting to zero variables

					V = newArray(strati+10);
					Array.fill(V,0.00);

// Expansion of every single slice of the stack

					for (i=1; i<strati+1; i++) {
						showProgress(j, sublist.length);
			    			h=i-1;
			   		 	l=i+1;

// here we select the i-th slice and we duplicate/rename it

						selectWindow("PariDil.tif");
		   			 	setSlice(i);
						run("Duplicate...", "title=actual.tif");

// Here we open slices i-1 e i+1. If they do not exist we use the images created over or under the stack.

						if (h > 0) {
							selectWindow("PariDil.tif");
							setSlice(h);
							run("Duplicate...", "title=top.tif");
						}
						else {
							selectWindow("void.tif");
							run("Duplicate...", "title=top.tif");
						}
						if (l < strati+1) {
							selectWindow("PariDil.tif");
							setSlice(l);
							run("Duplicate...", "title=bottom.tif");
						}
						else {
							selectWindow("void.tif");
							run("Duplicate...", "title=bottom.tif");
						}

// According to the number of the cycle (pair or unpair) we convolve the slice according to a cross or square scheme

						if (r == 0) {

// Cross dilation of image i 
 
 							selectWindow("actual.tif");
							run("Convolve...", "text1=[0 1 0 1 1 1 0 1 0]");

// We sum all the contribute in the final image

 							selectWindow("actual.tif");
							imageCalculator("OR create", "top.tif","actual.tif");
 							selectWindow("Result of top.tif");
							imageCalculator("OR create", "Result of top.tif","bottom.tif");
						}
  						else {
 				
// Square dilation of image i-1 
 
 							selectWindow("top.tif");
							run("Convolve...", "text1=[1 1 1 1 1 1 1 1 1]");
				
// Square dilation of image i
 
 							selectWindow("actual.tif");
							run("Convolve...", "text1=[1 1 1 1 1 1 1 1 1]");
				
// Square dilation of image i+1
 
	 						selectWindow("bottom.tif");
							run("Convolve...", "text1=[1 1 1 1 1 1 1 1 1]");

// We sum all the contribute in the final image

 							selectWindow("actual.tif");
							imageCalculator("OR create", "top.tif","actual.tif");
 							selectWindow("Result of top.tif");
							imageCalculator("OR create", "Result of top.tif","bottom.tif");
						}
	
// Select the slice after the convolution cycle, assess the new percent volume and save the result in an array. 

						selectWindow("Result of Result of top.tif");
						run("Select All");
						run("Copy");
						run("Select None");		
				
						getStatistics(area, mean, min, max, std, histogram);
						Vol = histogram[255];
						V[i] = 100*Vol/area;

// Here we modify the output stack adding the new slice

						selectWindow("DispDil.tif");
						setSlice(i);
						run("Paste");
						run("Select None");
				
// Closing the images	
			
						selectWindow("top.tif");
						close();		
						selectWindow("bottom.tif");
						close();		
							selectWindow("actual.tif");
						close();		
						selectWindow("Result of top.tif");
						close();		
						selectWindow("Result of Result of top.tif");
						close();		
	 				}

// Now we swap stacks. PariDil (pair dilation) is renamed Scarto (waste). DispDil (unpair dilation) becames PariDil. A new DispDil stack is created and Scarto is closed.

					selectWindow("PariDil.tif");
					rename("Scarto");		
					selectWindow("DispDil.tif");
					rename("PariDil.tif");		
					newImage("DispDil.tif", "8-bit", DimX, DimY, strati);			
					selectWindow("Scarto");
		    			close();

// Assess the new percent volume of the image after the convolution cycle and save the result in an array. 

					Vact = 0;
			    		for (i=1; i<strati+1; i++) {
						Vact = Vact+V[i];
					}
	
					VolPerc = Vact/strati;
					VP[c] = VolPerc;
 
// Now we interpolate the volumes between 2 dilation cycles.

					if (r == 0) {
						if (c < 500) {
							VP[c] = VolPerc;
							VP[c-1] = (VP[c]+VP[c-2])/2;
						}
						else {
							VolPerc = 100.00;
						}			
					}
			
// End of the dilation cycle 

 				}

// Now we calculate the raw Hv indexes for 3 volume occupandy thresholds (90%, 95%, 99%). 

				for (z=1; z<500; z++) {
					if (VP[z]>90) {
						while (Hv1 == false) {
							Hv90 = (z-1)+(90-VP[z-1])/(VP[z]-VP[z-1]);
							Hv1 = true;
						}
					}
				}
				for (z=1; z<500; z++) {
					if (VP[z]>95) {
						while (Hv2 == false) {
							Hv95 = (z-1)+(95-VP[z-1])/(VP[z]-VP[z-1]);
							Hv2 = true;
						}
					}
				}
				for (z=1; z<500; z++) {
					if (VP[z]>99) {
						while (Hv3 == false) {
							Hv99 = (z-1)+(99-VP[z-1])/(VP[z]-VP[z-1]);
							Hv3 = true;
						}
					}
				}
				if (Hv1 == false) {
					Hv90 = -1;
				}
				if (Hv2 == false) {
					Hv95 = -1;
				}
				if (Hv3 == false) {
					Hv99 = -1;
				}

// Now we calculte the normalized nHv indexes

				if (VP[0] == N) {
					HvN = 0;
				}
				if (VP[0] < N) {
					for (z=1; z<500; z++) {
						if (VP[z] > N) {
							while (Hv4 == false) {
								HvN = (z-1)+(N-VP[z-1])/(VP[z]-VP[z-1]);
								Hv4 = true;
							}
						}
					}
				}
				if (Hv4 == false) {
					HvN = 0;
				}
	
// Here we write on the result file the raw and normalized Hv indexes for 3 volume occupandy thresholds (90%, 95%, 99%). 

				if (Norm == true) {
					nHv90 = Hv90-HvN;
					nHv95 = Hv95-HvN;
					nHv99 = Hv99-HvN;
					print(results, sublist[j]+"\t"+VP[0]+"\t"+Hv90+"\t"+Hv95+"\t"+Hv99+"\t"+nHv90+"\t"+nHv95+"\t"+nHv99+"\n");
				}
 				else {
					print(results, sublist[j]+"\t"+VP[0]+"\t"+Hv90+"\t"+Hv95+"\t"+Hv99+"\t\n");
				}
 	
// Here we close empty images

				selectWindow("void.tif");
				close();
		
				selectWindow("DispDil.tif");
				close();

				selectWindow("PariDil.tif");
				close();

// End of analysis on a single stack - we restart with the next one

			}

// Closing the result file relative to a subfolder

			getDateAndTime(year, month, week, day, ora, minuto, secondo, msec);
			mese = month+1;
			lastline = "\nFine analisi alle: "+ora+":"+minuto+":"+secondo+"\n";
			print(results, lastline);	
			File.close(results);

// End of analysis on a subfolder.

		}

// End of operations on a subfolder - we restart with the next one

	}

// End of the macro
	
	setBatchMode(false);

	showMessage("End of analysis");
}
