# Supplementary material for: D Quantification of Tumor Vasculature in Lymphoma Xenografts in NOD/SCID Mice Allows to Detect Differences among Vascular-Targeted Therapies
Source: PLoS One. 2013 Mar 26;8(3):e59691. doi: 10.1371/journal.pone.0059691 (PMC3608557; doi:10.1371/journal.pone.0059691)
Supplement: Supporting Information S13 — List of the experimental values used to calculate and draw the graphs shown in the paper as Figure 4. (XLS) [file pone.0059691.s013.xls]

## Sheet: Read_Me_First!
Organization of this worksheet
In addition to this read_me, this worksheet presents 8 consecutive sheets related to each control sample analyzed. Following these 8 sheets there is a summary sheet that calculate the descriptive statistics for the reported data (n=8).
Finally, the last sheet show the graphs, presented as Figure 4 in the work, builded using the data presented or organized in the previous sheets.
Contents of the sample sheet
Each sheet presents data from 21 different stacks containing input voxels classified according to vessel caliber using all the classifying bins listed in the work. These redundant volumes were analyzed to collect percent volume and spatial distribution (nHv 90%) values. The table lists both non-normalized and normalized data for 3 different values of volume filling, as obtained from the output fi…
The sample used to normalize the different stacks in respect to total amount of voxels is marked with a bold NORM tag
Contents of the summary sheet
The sheet presents Blocks of data summarizing the data from sample sheets. From the left:
The first columns (A to H) present V% and nHv medians calculated from vessels classified according to the appropriate caliber (n=8).
Columns J to R present 3 blocks of data. From top to bottom:
Rows 1 to 7 report median V% and nHv 90% for input voxels classified only with the set of bins (6) reported in Table I (n=8).
Rows 9 to 15: quantile 25%, median and quantile 75% for percent Volume (n=8). On the right, columns O to R report the same data organized for graphical rendering.
Rows 17 to 23: quantile 25%, median and quantile 75% for spatial distribution (nHv 90%, n=8). On the right, columns O to R report the same data organized for graphical rendering.
Contents of the Graphs sheet
This page reports 2 plots used to prepare Figure 4 panels A and B. From top to bottom:
Plot related to all stacks. Percent Volume on the X axis and spatial distribution on the Y axis. The plot reports all the data listed in the 8 sample sheets of this file. Different symbols identify different samples irrespectively of vessel calibers. Points from redundant data, obtained from stacks derived from a same sample, are mainly organized along monotonic curves. To evidentiate this behavi…
Plot similar to the previous one. The plot report the curve connecting median points (triangles) for all the samples (8) for all the class of vessel calibers (21). Squares represent data from voxels classified according to the set of bins listed in Table I. Bars represent the interquartile 50 range (25%-75%).

## Sheet: Ctrl_1
Control 1	Vol %:	Hv90%:	Hv95%:	Hv99%:	nHv90%:	nHv95%:	nHv99%:
Area 1 – 2	0.0866802	21.5218	25.2543	33.6996	20.3869	24.1194	32.5648
Area 1 – 3	0.109173	21.7543	25.4999	33.9005	20.7269	24.4725	32.8731
Area 2 – 3	0.131729	21.8674	25.7284	34.4814	20.9219	24.783	33.5359
Area 2 – 4	0.147924	21.9826	25.8476	34.5538	21.0803	24.9453	33.6516
Area 2 – 5	0.16721	22.1591	25.9471	34.8053	21.3108	25.0988	33.957
Area 3 – 6	0.2046	23.0199	27.224	37.2788	22.2517	26.4558	36.5106
Area 4 – 7	0.23681	23.447	27.7727	38.6307	22.7378	27.0635	37.9216
Area 4 – 8	0.268986	23.636	27.9162	38.7864	22.9812	27.2613	38.1315
Area 5 – 9	0.29275	24.0735	28.6138	39.6095	23.445	27.9853	38.9811
Area 6 – 12	0.33718	25.1164	29.7863	40.9877	24.5377	29.2076	40.409
Area 7 – 14	0.370199	25.7941	30.7169	42.1416	25.2471	30.1699	41.5947
Area 8 – 16	0.405005	26.4877	31.5145	43.2991	25.9706	30.9975	42.7821
Area 9 – 19	0.431731	27.2608	32.6506	45.5352	26.7633	32.153	45.0376
Area 12 -23	0.459261	28.8704	34.9482	48.5509	28.3822	34.4599	48.0627
Area 14 – 28	0.500909	29.8528	36.3385	49.6109	29.3939	35.8795	49.1519
Area 16 – 33	0.532707	30.6974	37.1739	50.4949	30.2672	36.7437	50.0647
Area 19 – 37	0.569495	31.8253	38.1708	50.9767	31.423	37.7684	50.5744
Area 23 – 47	0.648703	33.8801	40.5413	52.7277	33.5457	40.2068	52.3933
Area 28 – 56	0.721097	35.7328	42.8255	57.3027	35.4614	42.5541	57.0313
Area 33 – 65	0.782634	37.5853	45.5296	61.6364	37.3583	45.3026	61.4094
Area 37 – 75	0.816494	40.1261	48.2856	64.7955	39.9219	48.0814	64.5913
Area (µm2)

## Sheet: Ctrl_2
Control 2	Vol %:	Hv90%:	Hv95%:	Hv99%:	nHv90%:	nHv95%:	nHv99%:
Area 1 – 2	0.135644	14.9407	16.835	20.4159	14.2911	16.1854	19.7663
Area 1 – 3	0.161298	15.2603	17.2119	20.9296	14.6489	16.6005	20.3183
Area 2 – 3	0.1871	15.4513	17.4402	21.3043	14.8804	16.8693	20.7335
Area 2 – 4	0.207862	15.7013	17.7347	21.6878	15.1527	17.1861	21.1392
Area 2 – 5	0.230465	15.8278	17.861	21.8265	15.3095	17.3427	21.3082
Area 3 – 6	0.27945	16.0144	18.1395	22.2652	15.5534	17.6785	21.8042
Area 4 – 7	0.321453	16.2807	18.4628	22.7816	15.8615	18.0436	22.3624
Area 4 – 8	0.356878	16.5923	18.8799	23.42	16.2028	18.4904	23.0305
Area 5 – 9	0.387804	16.7447	19.004	23.3829	16.3787	18.6379	23.0169
Area 6 – 12	0.435686	17.1837	19.4545	23.9063	16.8454	19.1162	23.568
Area 7 – 14	0.482382	17.6138	19.9277	24.7456	17.3051	19.619	24.4368
Area 8 – 16	0.533319	17.8049	20.1543	24.9537	17.5284	19.8777	24.6772
Area 9 – 19	0.575691	18.1169	20.5658	25.2524	17.8638	20.3127	24.9994
Area 12 -23	0.645478	18.8548	21.4265	26.5377	18.6406	21.2123	26.3235
Area 14 – 28	0.688279	19.4514	22.1425	27.7583	19.2581	21.9492	27.565
Area 16 – 33	0.727473	19.8715	22.8132	28.6497	19.6976	22.6393	28.4757
Area 19 – 37	0.764362	20.2633	23.2504	29.3082	20.1081	23.0953	29.153
Area 23 – 47	0.828377	21.0272	23.9501	29.8595	20.9019	23.8248	29.7342
Area 28 – 56	0.91121	21.5307	24.6406	30.6432	21.4497	24.5596	30.5623
Area 33 – 65	0.999335	21.8779	25.1035	31.2065	21.8409	25.0665	31.1695
Area 37 – 75	1.07996	22.3092	25.5766	31.7655	22.3092	25.5766	31.7655		NORM
Area (µm2)

## Sheet: Ctrl_3
Control 3	Vol %:	Hv90%:	Hv95%:	Hv99%:	nHv90%:	nHv95%:	nHv99%:
Area 1 – 2	0.11746	20.6829	24.6763	34.7002	19.839	23.8324	33.8563
Area 1 – 3	0.143472	21.1645	25.2348	35.5432	20.3825	24.4528	34.7612
Area 2 – 3	0.169568	21.4797	25.5428	35.6562	20.7521	24.8152	34.9286
Area 2 – 4	0.188926	21.8417	26.0195	36.4795	21.1412	25.319	35.779
Area 2 – 5	0.211219	22.2855	26.6244	37.1389	21.6218	25.9608	36.4753
Area 3 – 6	0.251902	22.952	27.3825	37.8988	22.3476	26.7781	37.2945
Area 4 – 7	0.286195	23.7105	28.5605	40.4061	23.15	28	39.8456
Area 4 – 8	0.316956	24.3153	29.2352	40.9854	23.7902	28.7101	40.4603
Area 5 – 9	0.342242	24.7941	29.6543	41.2895	24.2924	29.1525	40.7877
Area 6 – 12	0.385936	25.9688	31.3286	43.5732	25.5025	30.8624	43.1069
Area 7 – 14	0.416309	27.0123	32.4174	44.0333	26.5644	31.9695	43.5853
Area 8 – 16	0.446383	28.4901	34.5944	47.7731	28.0634	34.1677	47.3464
Area 9 – 19	0.465554	29.2989	35.5819	49.1026	28.8814	35.1644	48.6851
Area 12 -23	0.499903	31.3408	37.6911	51.4202	30.9364	37.2867	51.0158
Area 14 – 28	0.520205	33.5844	40.937	56.2102	33.1896	40.5422	55.8153
Area 16 – 33	0.539293	35.2521	42.9233	58.5363	34.8663	42.5375	58.1505
Area 19 – 37	0.560022	36.4698	44.2511	59.6713	36.0941	43.8754	59.2956
Area 23 – 47	0.588045	38.1368	45.5522	60.1133	37.7643	45.1796	59.7408
Area 28 – 56	0.634353	41.2247	49.0401	62.9326	40.8816	48.6969	62.5895
Area 33 – 65	0.676919	42.103	49.9618	63.7635	41.7794	49.6381	63.4399
Area 37 – 75	0.69332	44.4719	52.7756	67.5291	44.1489	52.4527	67.2062
Area (µm2)

## Sheet: Ctrl_4
Control 4	Vol %:	Hv90%:	Hv95%:	Hv99%:	nHv90%:	nHv95%:	nHv99%:
Area 1 – 2	0.123336	20.2291	23.4803	29.9114	19.3639	22.615	29.0462
Area 1 – 3	0.150668	20.6576	23.9421	30.9339	19.8605	23.145	30.1367
Area 2 – 3	0.173973	21.0753	24.5773	31.8748	20.3243	23.8264	31.1239
Area 2 – 4	0.192017	21.267	24.8542	32.2276	20.548	24.1352	31.5086
Area 2 – 5	0.212161	21.4427	25.0107	32.7028	20.7581	24.3261	32.0181
Area 3 – 6	0.249838	22.083	25.9124	34.2727	21.4529	25.2823	33.6426
Area 4 – 7	0.280566	22.6662	26.5986	35.5387	22.0749	26.0074	34.9474
Area 4 – 8	0.310756	23.2082	27.3228	36.714	22.6529	26.7674	36.1586
Area 5 – 9	0.337386	23.637	27.6848	36.845	23.1049	27.1528	36.313
Area 6 – 12	0.371807	24.5728	28.7724	37.8648	24.0625	28.2621	37.3545
Area 7 – 14	0.391	25.5043	29.8556	39.4488	24.997	29.3482	38.9414
Area 8 – 16	0.409138	26.4214	31.1934	43.7362	25.9206	30.6925	43.2354
Area 9 – 19	0.428553	27.2495	32.2555	45.6448	26.7592	31.7652	45.1545
Area 12 -23	0.453361	28.8863	34.4575	48.6648	28.4012	33.9723	48.1797
Area 14 – 28	0.502954	29.5608	35.3047	49.9266	29.1166	34.8604	49.4823
Area 16 – 33	0.546683	30.6969	36.6412	51.7392	30.2825	36.2269	51.3249
Area 19 – 37	0.579601	32.0144	37.9415	52.4727	31.6208	37.5478	52.079
Area 23 – 47	0.679952	34.477	40.9859	54.966	34.1708	40.6797	54.6598
Area 28 – 56	0.754677	37.1652	44.087	57.9247	36.9168	43.8386	57.6763
Area 33 – 65	0.791875	39.7653	47.3193	61.2547	39.5419	47.0959	61.0313
Area 37 – 75	0.792731	41.7175	49.4387	63.291	41.4853	49.2066	63.0589
Area (µm2)

## Sheet: Ctrl_5
Control 5	Vol %:	Hv90%:	Hv95%:	Hv99%:	nHv90%:	nHv95%:	nHv99%:
Area 1 – 2	0.113847	23.9059	29.1055	41.5118	23.04	28.2396	40.6459
Area 1 – 3	0.136442	24.3838	29.5603	41.6032	23.568	28.7445	40.7874
Area 2 – 3	0.155772	24.7011	29.834	41.62	23.9265	29.0594	40.8454
Area 2 – 4	0.169682	24.8321	29.9904	41.7491	24.0769	29.2352	40.9939
Area 2 – 5	0.185681	25.1252	30.3455	41.9576	24.3914	29.6116	41.2237
Area 3 – 6	0.219636	25.5464	30.8244	42.5861	24.8573	30.1353	41.897
Area 4 – 7	0.2487	25.9313	31.2365	43.137	25.276	30.5812	42.4817
Area 4 – 8	0.275075	26.3879	31.6836	43.6748	25.7715	31.0672	43.0584
Area 5 – 9	0.297981	26.9909	32.5369	44.9329	26.3995	31.9456	44.3415
Area 6 – 12	0.328777	27.9253	33.789	48.6095	27.3537	33.2173	48.0378
Area 7 – 14	0.362852	28.9361	35.0421	50.5074	28.3913	34.4974	49.9627
Area 8 – 16	0.39444	30.002	36.7716	52.7509	29.4831	36.2526	52.2319
Area 9 – 19	0.422666	30.8972	37.9525	55.0994	30.3966	37.4519	54.5987
Area 12 -23	0.453916	32.6832	39.9808	56.6687	32.1971	39.4946	56.1826
Area 14 – 28	0.481227	34.8475	42.5926	59.3792	34.3801	42.1252	58.9117
Area 16 – 33	0.499595	36.9164	44.9321	66.8661	36.4483	44.464	66.3979
Area 19 – 37	0.507984	38.6878	47.3177	69.8606	38.215	46.8449	69.3878
Area 23 – 47	0.563012	41.9377	51.4676	76.6975	41.5148	51.0448	76.2747
Area 28 – 56	0.613539	44.196	54.3663	79.1208	43.816	53.9863	78.7408
Area 33 – 65	0.669628	46.033	57.6501	81.7251	45.6979	57.315	81.39
Area 37 – 75	0.727941	49.755	61.392	83.7913	49.4691	61.1061	83.5054
Area (µm2)

## Sheet: Ctrl_6
Control 6	Vol %:	Hv90%:	Hv95%:	Hv99%:	nHv90%:	nHv95%:	nHv99%:
Area 1 – 2	0.148608	16.0454	18.4212	23.5247	15.4091	17.7849	22.8884
Area 1 – 3	0.174179	16.661	19.0657	23.9648	16.0584	18.4631	23.3622
Area 2 – 3	0.194776	17.183	19.6297	24.9033	16.5996	19.0464	24.32
Area 2 – 4	0.208953	17.5696	20.0264	25.3972	16.9942	19.451	24.8218
Area 2 – 5	0.228696	17.9155	20.6288	26.2291	17.3633	20.0766	25.6769
Area 3 – 6	0.260424	18.6996	21.4851	27.8506	18.1751	20.9607	27.3261
Area 4 – 7	0.292094	19.3309	22.1991	28.7979	18.835	21.7032	28.302
Area 4 – 8	0.323396	19.6207	22.5988	29.1792	19.1596	22.1377	28.7181
Area 5 – 9	0.347476	20.1261	23.258	29.8999	19.6829	22.8149	29.4567
Area 6 – 12	0.381181	21.3326	24.508	31.5282	20.905	24.0803	31.1006
Area 7 – 14	0.404952	22.7097	26.1271	33.7741	22.2885	25.7059	33.3528
Area 8 – 16	0.422819	23.5826	27.1897	35.1864	23.1635	26.7706	34.7673
Area 9 – 19	0.43576	24.2218	27.8268	35.9208	23.8081	27.4131	35.5071
Area 12 -23	0.480101	25.7225	29.5118	37.6296	25.3329	29.1223	37.24
Area 14 – 28	0.513526	27.4025	31.4466	39.7663	27.0266	31.0707	39.3904
Area 16 – 33	0.54086	28.85	33.1594	41.8291	28.4825	32.792	41.4616
Area 19 – 37	0.573054	30.1127	34.6705	43.3091	29.7641	34.322	42.9605
Area 23 – 47	0.598916	32.4519	37.104	46.0943	32.1031	36.7553	45.7455
Area 28 – 56	0.612073	34.8226	40.092	51.0696	34.4623	39.7317	50.7094
Area 33 – 65	0.609331	37.9202	44.0525	56.5088	37.5371	43.6694	56.1257
Area 37 – 75	0.585408	40.7647	47.2783	60.3006	40.3324	46.846	59.8683
Area (µm2)

## Sheet: Ctrl_7
Control 7	Vol %:	Hv90%:	Hv95%:	Hv99%:	nHv90%:	nHv95%:	nHv99%:
Area 1 – 2	0.128984	17.8064	20.9014	27.6255	17.0515	20.1465	26.8706
Area 1 – 3	0.157966	18.0789	21.2174	27.8202	17.3855	20.524	27.1268
Area 2 – 3	0.182868	18.4677	21.6038	28.5207	17.8158	20.952	27.8689
Area 2 – 4	0.204408	18.7221	21.7997	28.9829	18.1029	21.1805	28.3637
Area 2 – 5	0.230696	18.9576	22.0619	29.4045	18.3777	21.482	28.8246
Area 3 – 6	0.275968	19.3476	22.585	29.698	18.8238	22.0611	29.1741
Area 4 – 7	0.319626	19.6563	23.0203	30.1887	19.1788	22.5428	29.7111
Area 4 – 8	0.357503	19.9648	23.5013	30.9399	19.526	23.0624	30.501
Area 5 – 9	0.389186	20.4043	23.8842	31.5329	19.9911	23.4711	31.1197
Area 6 – 12	0.440499	21.291	24.9104	32.711	20.9113	24.5307	32.3313
Area 7 – 14	0.48444	22.0132	25.8275	33.8621	21.6588	25.4731	33.5077
Area 8 – 16	0.521754	22.7551	26.7236	35.2879	22.4239	26.3924	34.9567
Area 9 – 19	0.548281	23.3595	27.3758	35.8088	23.0391	27.0554	35.4884
Area 12 -23	0.592264	24.7829	29.0332	38.919	24.4849	28.7352	38.621
Area 14 – 28	0.625953	25.9611	30.4635	40.3578	25.6802	30.1826	40.0769
Area 16 – 33	0.663504	27.5546	32.5222	43.6255	27.2948	32.2625	43.3657
Area 19 – 37	0.692881	28.9037	34.163	45.2107	28.6603	33.9196	44.9673
Area 23 – 47	0.776206	31.3949	37.2656	48.7841	31.2051	37.0758	48.5944
Area 28 – 56	0.840533	32.9319	38.9372	50.7002	32.7823	38.7876	50.5505
Area 33 – 65	0.878743	35.0787	41.6822	54.5774	34.951	41.5545	54.4497
Area 37 – 75	0.924041	37.0211	43.9832	57.2158	36.9233	43.8854	57.1179
Area (µm2)

## Sheet: Ctrl_8
Control 8	Vol %:	Hv90%:	Hv95%:	Hv99%:	nHv90%:	nHv95%:	nHv99%:
Area 1 – 2	0.112218	18.2365	20.8646	26.3453	17.3571	19.9852	25.4658
Area 1 – 3	0.140051	18.4457	21.0663	26.6964	17.6408	20.2614	25.8915
Area 2 – 3	0.166696	18.6549	21.3396	27.373	17.9125	20.5972	26.6306
Area 2 – 4	0.188945	18.8095	21.5075	27.5654	18.1119	20.8098	26.8678
Area 2 – 5	0.213584	18.9375	21.6284	27.6535	18.2838	20.9748	26.9999
Area 3 – 6	0.261552	19.2234	21.8869	27.9743	18.6479	21.3114	27.3988
Area 4 – 7	0.309151	19.3852	22.122	28.236	18.8748	21.6116	27.7256
Area 4 – 8	0.355773	19.5305	22.3521	28.5035	19.0739	21.8955	28.0469
Area 5 – 9	0.392132	19.7705	22.7471	29.3219	19.3457	22.3224	28.8971
Area 6 – 12	0.446604	20.2936	23.3915	30.2524	19.9126	23.0105	29.8714
Area 7 – 14	0.480167	21.1694	24.5128	32.3991	20.809	24.1524	32.0388
Area 8 – 16	0.514838	21.8289	25.5835	33.9694	21.4936	25.2482	33.6341
Area 9 – 19	0.550506	22.7139	26.7923	35.7233	22.4046	26.483	35.414
Area 12 -23	0.619843	24.0328	28.5556	37.952	23.7683	28.2912	37.6875
Area 14 – 28	0.68347	25.4715	30.4915	41.0728	25.2457	30.2657	40.847
Area 16 – 33	0.734488	26.33	31.8121	42.8429	26.1366	31.6186	42.6494
Area 19 – 37	0.779188	27.2104	32.6682	43.7667	27.0429	32.5007	43.5993
Area 23 – 47	0.837784	29.5385	36.1268	48.8895	29.4036	35.992	48.7547
Area 28 – 56	0.88163	31.9941	38.8678	52.083	31.8826	38.7564	51.9715
Area 33 – 65	0.910917	33.8089	41.4789	57.3246	33.7139	41.384	57.2296
Area 37 – 75	0.929427	35.7041	44.3089	61.9629	35.6175	44.2223	61.8763
Area (µm2)

## Sheet: Controls
Controls	Vol %:	Hv90%:	Hv95%:	Hv99%:	nHv90%:	nHv95%:	nHv99%:		Controls Set I	Vol %	nHv 90%
Area 1 – 2	0.120398	19.2328	22.1909	28.7685	18.3605	21.3808	27.9584		Area 1 – 2	0.120398	18.3605
Area 1 – 3	0.14707	19.5517	22.5798	29.3771	18.7506	21.8345	28.6318		Area 2 – 5	0.212872	19.5679
Area 2 – 3	0.171771	19.8651	23.0906	30.1978	19.1184	22.3892	29.4964		Area 5 – 9	0.344859	21.548
Area 2 – 4	0.190481	20.0383	23.327	30.6053	19.3299	22.6579	29.9362		Area 9 – 19	0.450657	25.2837
Area 2 – 5	0.212872	20.2002	23.5363	31.0536	19.5679	22.904	30.4214		Area 19 – 37	0.576328	30.5936
Area 3 – 6	0.256163	20.7153	24.2487	31.9853	20.1384	23.6717	31.4084		Area 37 – 75	0.804612	40.1272
Area 4 – 7	0.289145	21.1613	24.8095	32.8637	20.6269	24.2751	32.3293							IQR 50 bars
Area 4 – 8	0.320176	21.5865	25.412	33.8269	21.0894	24.9149	33.3298		X-data	Quart 0.25	Median_Vol %	Quart 0.75		Xleft	Xright	Ymedian	Ymedian
Area 5 – 9	0.344859	22.0206	25.7845	34.189	21.548	25.3119	33.7164		Area 1 – 2	0.11344	0.120398	0.130649		0.11344	0.130649	18.3605	18.3605
Area 6 – 12	0.383559	22.9527	26.8414	35.2879	22.4869	26.3964	34.8429		Area 2 – 5	0.204834	0.212872	0.158799		0.204834	0.158799	19.5679	19.5679
Area 7 – 14	0.410631	24.107	27.9914	36.6554	23.6427	27.527	36.2245		Area 5 – 9	0.327535	0.344859	0.38815		0.327535	0.38815	21.548	21.548
Area 8 – 16	0.434601	25.002	29.1916	39.2935	24.542	28.7316	38.8694		Area 9 – 19	0.430937	0.450657	0.548838		0.430937	0.548838	25.2837	25.2837
Area 9 – 19	0.450657	25.7357	30.0412	40.728	25.2837	29.5892	40.2724		Area 19 – 37	0.567127	0.576328	0.710751		0.567127	0.710751	30.5936	30.5936
Area 12 -23	0.490002	27.2965	31.9846	43.7349	26.8576	31.5473	43.3418		Area 37 – 75	0.719286	0.804612	0.925388		0.719286	0.925388	40.1272	40.1272
Area 14 – 28	0.516866	28.4817	33.3757	45.3418	28.0716	32.9656	44.9995
Area 16 – 33	0.543772	29.7734	34.9003	47.0602	29.3748	34.5094	46.7152		Y-data	Quart 0.25	Median_nHv 90%	Quart 0.75		Xmedian	Xmedian	Ybottom	Ytop
Area 19 – 37	0.576328	30.969	36.306	48.0937	30.5936	35.9349	47.7708		Area 1 – 2	16.6409	18.3605	19.9759		0.120398	0.120398	16.6409	19.9759
Area 23 – 47	0.664327	33.166	38.9034	50.8086	32.8244	38.6413	50.574		Area 2 – 5	18.0537	19.5679	21.3886		0.212872	0.212872	18.0537	21.3886
Area 28 – 56	0.737887	35.2777	41.4587	54.6928	34.9619	41.1429	54.5014		Area 5 – 9	19.5986	21.548	23.6568		0.344859	0.344859	19.5986	23.6568
Area 33 – 65	0.787255	37.7527	44.791	59.2896	37.4477	44.486	59.1305		Area 9 – 19	22.8805	25.2837	27.2928		0.450657	0.450657	22.8805	27.2928
Area 37 – 75	0.804612	40.4454	47.7819	62.627	40.1272	47.4637	62.4676		Area 19 – 37	28.2559	30.5936	32.7391		0.576328	0.576328	28.2559	32.7391
									Area 37 – 75	36.5968	40.1272	42.1512		0.804612	0.804612	36.5968	42.1512
Area (µm2)

[truncated: 1 more sheets: Graphs]
