# Supplementary material for: D Quantification of Tumor Vasculature in Lymphoma Xenografts in NOD/SCID Mice Allows to Detect Differences among Vascular-Targeted Therapies
Source: PLoS One. 2013 Mar 26;8(3):e59691. doi: 10.1371/journal.pone.0059691 (PMC3608557; doi:10.1371/journal.pone.0059691)
Supplement: Supporting Information S14 — List of the experimental values used to calculate and draw the graphs shown in the paper as Figures 5 and 6. (XLS) [file pone.0059691.s014.xls]

## Sheet: Read_Me_First!
Organization of this worksheet
In addition to this read_me, this worksheet presents 32 consecutive sheets, one for each sample analyzed. The sheets are grouped by treatment and are named consequently using these abbreviations: Ctrl, control; CA4P, Combretastatin-A4-phosphate, Soraf, sorafenib; Suni, sunitinib. Following these 32 sheets there are 4 summary sheets called Controls, CA4P, Sorafenib and Sunitinib that calculate the…
Finally, the last sheet presents plots and graphs builded using the data presented or organized in the previous sheets.
Contents of the sample sheet
Each sheet presents data from top to bottom grouped according to the figure to which they refer. From top:
Group 1: data from stacks containing input voxels classified according to vessel caliber and analyzed to collect percent volume and spatial distribution (nHv 90%) values. They are organized in the paper as Figure 5 panel A. The table lists both non-normalized and normalized data for 3 different values of volume filling, as obtained from the output file of our ImageJ plugin. Hv 95% and Hv 99% valu…
Group 2: data from stacks containing voxels representing skeletonized vessels classified according to caliber of the represented vessel and analyzed to collect percent volume and spatial distribution (nHv 90%) values. They are organized in the paper as Figure 5 panel B.
Group 3: ratio between input and skeletonized voxels, elaborated dividing V% values from Group 1 with V% values from Group 2. They are used for Figure 6 panel A.
Group 4: report the luminal volumes of vessels calculated subtracting the binary map of hollow vessels from the corresponding map of filled vessels. They are divided for input voxels and the ratio is shown. They are used for Figure 6 panel B.
The 2 samples used for normalizing input voxels and skeletonized voxels are marked with a bold NORM tag
Contents of the summary sheet
Each sheet presents Blocks of data from top to bottom summarizing the 4 sets of data from sample sheets. From top:
Blocks 1 and 2: V% and nHv values related to input voxels (Group 1 data) classified according to vessel caliber (n=8).
Block 1, left: quantile 25%, median and quantile 75% for percent Volume. Right: data organized for graphical rendering.
Block 2, left: quantile 25%, median and quantile 75% for spatial distribution (nHv 90%). Right: data organized for graphical rendering.
Blocks 3 and 4: V% and nHv values related to skeletonized voxels (Group 2 data) classified according to vessel caliber (n=8).
Block 3, left: quantile 25%, median and quantile 75% for percent Volume. Right: data organized for graphical rendering.
Block 4, left: quantile 25%, median and quantile 75% for spatial distribution (nHv 90%). Right: data organized for graphical rendering.
Block 5: summary of input/skeletonized voxels for that treatment (Group 3 data). Data report averages and standard deviations for each class of cross section.
Block 6: summary of luminal voxels/input voxels according to treatment (Group 4 data). Data report averages and standard deviations for each class of cross section.
Special case only for CA4P samples: the 8 samples were divided according to the presence of intracellular staining of sulfobiotin in 2 sets of 4 samples. The page reports V% and nHv 90% medians, according to vessel caliber, calculated for each set.
Contents of the Graphs sheet
This page reports plots and histograms organized in 4 rows. From top to bottom:
First row: plots related to input voxels. From left to right: 1) plot showing percent Volume on the X axis and spatial distribution on the Y axis. Treatments are color coded: black, untreated controls; red, CA4P; blue, sorafenib; green, sunitinib. Points of the same color refer to different classes of cross-sections and represent medians from 8 samples. Horizontal and vertical dotted lines repres…
Second row: plots related to skeletonized voxels. From left to right, plots are arranged as in the first row.
Third row. From the left: 1) histogram representing the amount of input voxels for skeletonized voxel, according to vessel caliber. 2) histogram showing the amount of observed vascular lumen for input voxel, according to vessel caliber.
Fourth row: plot showing data from 4 CA4P samples showing intracellular sulfobiotin staining (red) and from 4 samples with normal staining. The solid lines connect median values referring to different classes of cross-sections. Dotted lines connect values obtained from each independent sample. They are colored according to group code.

## Sheet: Ctrl_1
Ctrl_1	Vol %:	Hv90%:	Hv95%:	Hv99%:	nHv90%:	nHv95%:	nHv99%:
Area 1 – 2	0.0866802	21.5218	25.2543	33.6996	20.3869	24.1194	32.5648
Area 2 – 5	0.16721	22.1591	25.9471	34.8053	21.3108	25.0988	33.957
Area 5 – 9	0.29275	24.0735	28.6138	39.6095	23.445	27.9853	38.9811		Group 1
Area 9 – 19	0.431731	27.2608	32.6506	45.5352	26.7633	32.153	45.0376
Area 19 – 37	0.569495	31.8253	38.1708	50.9767	31.423	37.7684	50.5744
Area 37 – 75	0.816494	40.1261	48.2856	64.7955	39.9219	48.0814	64.5913
Skeletonized
Ctrl_1	Vol %:	Hv90%:	Hv95%:	Hv99%:	nHv90%:	nHv95%:	nHv99%:
Area 1 – 2	0.0297732	22.4322	26.0736	34.475	22.3516	25.993	34.3944
Area 2 – 5	0.0368706	23.3358	27.1939	35.8535	23.2738	27.1319	35.7915
Area 5 – 9	0.0427597	25.4728	29.9483	40.8349	25.4232	29.8986	40.7853		Group 2
Area 9 – 19	0.0431618	28.9422	34.2842	47.0787	28.8902	34.2322	47.0267
Area 19 – 37	0.0403698	33.8385	40.2157	52.9745	33.7754	40.1525	52.9114
Area 37 – 75	0.0376397	43.2119	51.4433	67.6641	43.1363	51.3676	67.5885
Ctrl_1	Ratio Vol Sez/Skel
Area 1 – 2	2.91135
Area 2 – 5	4.53504
Area 5 – 9	6.84641								Group 3
Area 9 – 19	10.0026
Area 19 – 37	14.107
Area 37 – 75	21.6923
Ctrl_1	Vol % input Voxels	Vol % Lumen	Lumen/Input Voxels
Area 1 – 2	0.0866802	0.0100873	11.6374
Area 2 – 5	0.16721	0.0231975	13.8733
Area 5 – 9	0.29275	0.0414709	14.166						Group 4
Area 9 – 19	0.431731	0.0698399	16.1767
Area 19 – 37	0.569495	0.101063	17.746
Area 37 – 75	0.816494	0.16256	19.9095

## Sheet: Ctrl_2
Ctrl_2	Vol %:	Hv90%:	Hv95%:	Hv99%:	nHv90%:	nHv95%:	nHv99%:
Area 1 – 2	0.135644	14.9407	16.835	20.4159	14.2911	16.1854	19.7663
Area 2 – 5	0.230465	15.8278	17.861	21.8265	15.3095	17.3427	21.3082
Area 5 – 9	0.387804	16.7447	19.004	23.3829	16.3787	18.6379	23.0169		Group 1
Area 9 – 19	0.575691	18.1169	20.5658	25.2524	17.8638	20.3127	24.9994
Area 19 – 37	0.764362	20.2633	23.2504	29.3082	20.1081	23.0953	29.153
Area 37 – 75	1.07996	22.3092	25.5766	31.7655	22.3092	25.5766	31.7655	NORMALIZING VALUE
Skeletonized
Ctrl_2	Vol %:	Hv90%:	Hv95%:	Hv99%:	nHv90%:	nHv95%:	nHv99%:
Area 1 – 2	0.0533769	15.6775	17.6481	21.5675	15.6555	17.6261	21.5456
Area 2 – 5	0.0608063	16.8072	18.8659	22.828	16.7929	18.8516	22.8137
Area 5 – 9	0.0691759	17.8378	20.0845	24.6414	17.8322	20.0789	24.6357		Group 2
Area 9 – 19	0.0702956	19.6237	21.9918	26.9504	19.6189	21.987	26.9456
Area 19 – 37	0.0705307	21.8894	24.9314	30.9399	21.8847	24.9267	30.9352
Area 37 – 75	0.0750526	24.0751	27.3986	33.6851	24.0751	27.3986	33.6851	NORMALIZING VALUE
Ctrl_2	Ratio Vol Sez/Skel
Area 1 – 2	2.54126
Area 2 – 5	3.79016
Area 5 – 9	5.60606								Group 3
Area 9 – 19	8.18958
Area 19 – 37	10.8373
Area 37 – 75	14.3894
Ctrl_2	Vol % input Voxels	Vol % Lumen	Lumen/Input Voxels
Area 1 – 2	0.135644	0.0190797	14.0659
Area 2 – 5	0.230465	0.0426669	18.5133
Area 5 – 9	0.387804	0.081451	21.0031						Group 4
Area 9 – 19	0.575691	0.134257	23.321
Area 19 – 37	0.764362	0.17494	22.887
Area 37 – 75	1.07996	0.244271	22.6184

## Sheet: Ctrl_3
Ctrl_3	Vol %:	Hv90%:	Hv95%:	Hv99%:	nHv90%:	nHv95%:	nHv99%:
Area 1 – 2	0.11746	20.6829	24.6763	34.7002	19.839	23.8324	33.8563
Area 2 – 5	0.211219	22.2855	26.6244	37.1389	21.6218	25.9608	36.4753
Area 5 – 9	0.342242	24.7941	29.6543	41.2895	24.2924	29.1525	40.7877		Group 1
Area 9 – 19	0.465554	29.2989	35.5819	49.1026	28.8814	35.1644	48.6851
Area 19 – 37	0.560022	36.4698	44.2511	59.6713	36.0941	43.8754	59.2956
Area 37 – 75	0.69332	44.4719	52.7756	67.5291	44.1489	52.4527	67.2062
Skeletonized
Ctrl_3	Vol %:	Hv90%:	Hv95%:	Hv99%:	nHv90%:	nHv95%:	nHv99%:
Area 1 – 2	0.0396811	21.5879	25.6178	35.8809	21.5402	25.5701	35.8332
Area 2 – 5	0.0462486	23.4027	27.7799	39.053	23.3649	27.7421	39.0152
Area 5 – 9	0.0514469	26.1911	31.1165	42.5914	26.1607	31.0861	42.561		Group 2
Area 9 – 19	0.05042	31.1633	37.9716	53.8476	31.1289	37.9371	53.8132
Area 19 – 37	0.0466981	39.0585	47.2823	63.2579	39.0136	47.2374	63.213
Area 37 – 75	0.0373985	47.4564	56.3139	72.3052	47.3801	56.2377	72.2289
Ctrl_3	Ratio Vol Sez/Skel
Area 1 – 2	2.96009
Area 2 – 5	4.56703
Area 5 – 9	6.65234								Group 3
Area 9 – 19	9.23352
Area 19 – 37	11.9924
Area 37 – 75	18.5387
Ctrl_3	Vol % input Voxels	Vol % Lumen	Lumen/Input Voxels
Area 1 – 2	0.11746	0.0129597	11.0333
Area 2 – 5	0.211219	0.0303691	14.378
Area 5 – 9	0.342242	0.0536924	15.6884						Group 4
Area 9 – 19	0.465554	0.0864245	18.5638
Area 19 – 37	0.560022	0.119998	21.4274
Area 37 – 75	0.69332	0.155722	22.4603

## Sheet: Ctrl_4
Ctrl_4	Vol %:	Hv90%:	Hv95%:	Hv99%:	nHv90%:	nHv95%:	nHv99%:
Area 1 – 2	0.123336	20.2291	23.4803	29.9114	19.3639	22.615	29.0462
Area 2 – 5	0.212161	21.4427	25.0107	32.7028	20.7581	24.3261	32.0181
Area 5 – 9	0.337386	23.637	27.6848	36.845	23.1049	27.1528	36.313		Group 1
Area 9 – 19	0.428553	27.2495	32.2555	45.6448	26.7592	31.7652	45.1545
Area 19 – 37	0.579601	32.0144	37.9415	52.4727	31.6208	37.5478	52.079
Area 37 – 75	0.792731	41.7175	49.4387	63.291	41.4853	49.2066	63.0589
Skeletonized
Ctrl_4	Vol %:	Hv90%:	Hv95%:	Hv99%:	nHv90%:	nHv95%:	nHv99%:
Area 1 – 2	0.0402337	21.2345	24.4866	31.177	21.1857	24.4379	31.1283
Area 2 – 5	0.0484095	22.407	25.9495	33.7612	22.3722	25.9147	33.7265
Area 5 – 9	0.0526923	24.8552	28.9671	38.126	24.8261	28.938	38.0969		Group 2
Area 9 – 19	0.0499705	28.595	33.7414	47.5537	28.5586	33.705	47.5173
Area 19 – 37	0.0453083	33.7643	39.6813	53.7636	33.7142	39.6312	53.7135
Area 37 – 75	0.0385243	44.4521	52.1363	65.7526	44.3787	52.063	65.6792
Ctrl_4	Ratio Vol Sez/Skel
Area 1 – 2	3.0655
Area 2 – 5	4.38263
Area 5 – 9	6.40295								Group 3
Area 9 – 19	8.57613
Area 19 – 37	12.7924
Area 37 – 75	20.5774
Ctrl_4	Vol % input Voxels	Vol % Lumen	Lumen/Input Voxels
Area 1 – 2	0.123336	0.0106131	8.60501
Area 2 – 5	0.212161	0.0249337	11.7522
Area 5 – 9	0.337386	0.0481889	14.283						Group 4
Area 9 – 19	0.428553	0.0708688	16.5368
Area 19 – 37	0.579601	0.10897	18.8009
Area 37 – 75	0.792731	0.196859	24.833

## Sheet: Ctrl_5
Ctrl_5	Vol %:	Hv90%:	Hv95%:	Hv99%:	nHv90%:	nHv95%:	nHv99%:
Area 1 – 2	0.113847	23.9059	29.1055	41.5118	23.04	28.2396	40.6459
Area 2 – 5	0.185681	25.1252	30.3455	41.9576	24.3914	29.6116	41.2237
Area 5 – 9	0.297981	26.9909	32.5369	44.9329	26.3995	31.9456	44.3415		Group 1
Area 9 – 19	0.422666	30.8972	37.9525	55.0994	30.3966	37.4519	54.5987
Area 19 – 37	0.507984	38.6878	47.3177	69.8606	38.215	46.8449	69.3878
Area 37 – 75	0.727941	49.755	61.392	83.7913	49.4691	61.1061	83.5054
Skeletonized
Ctrl_5	Vol %:	Hv90%:	Hv95%:	Hv99%:	nHv90%:	nHv95%:	nHv99%:
Area 1 – 2	0.0392728	24.9722	30.0878	42.5527	24.9227	30.0382	42.5031
Area 2 – 5	0.0446299	25.9976	31.2853	42.9261	25.9558	31.2436	42.8843
Area 5 – 9	0.0477951	28.1496	33.6373	45.8704	28.1115	33.5993	45.8324		Group 2
Area 9 – 19	0.0455784	32.349	39.4298	56.6363	32.3033	39.3841	56.5906
Area 19 – 37	0.0422772	40.2828	48.8662	71.1493	40.2251	48.8085	71.0916
Area 37 – 75	0.0404585	53.4042	67.5667	98.7821	53.3391	67.5016	98.717
Ctrl_5	Ratio Vol Sez/Skel
Area 1 – 2	2.81392
Area 2 – 5	3.88494
Area 5 – 9	6.53778								Group 3
Area 9 – 19	10.7623
Area 19 – 37	12.0156
Area 37 – 75	16.3106
Ctrl_5	Vol % input Voxels	Vol % Lumen	Lumen/Input Voxels
Area 1 – 2	0.113847	0.012772	11.2186
Area 2 – 5	0.185681	0.0277875	14.9652
Area 5 – 9	0.297981	0.0505499	16.9641						Group 4
Area 9 – 19	0.422666	0.0749846	17.7408
Area 19 – 37	0.507984	0.0916167	18.0354
Area 37 – 75	0.727941	0.133319	18.3145

## Sheet: Ctrl_6
Ctrl_6	Vol %:	Hv90%:	Hv95%:	Hv99%:	nHv90%:	nHv95%:	nHv99%:
Area 1 – 2	0.148608	16.0454	18.4212	23.5247	15.4091	17.7849	22.8884
Area 2 – 5	0.228696	17.9155	20.6288	26.2291	17.3633	20.0766	25.6769
Area 5 – 9	0.347476	20.1261	23.258	29.8999	19.6829	22.8149	29.4567		Group 1
Area 9 – 19	0.43576	24.2218	27.8268	35.9208	23.8081	27.4131	35.5071
Area 19 – 37	0.573054	30.1127	34.6705	43.3091	29.7641	34.322	42.9605
Area 37 – 75	0.585408	40.7647	47.2783	60.3006	40.3324	46.846	59.8683
Skeletonized
Ctrl_6	Vol %:	Hv90%:	Hv95%:	Hv99%:	nHv90%:	nHv95%:	nHv99%:
Area 1 – 2	0.0538903	17.1776	19.5268	24.6994	17.1557	19.505	24.6775
Area 2 – 5	0.0590041	19.032	21.702	27.7772	19.015	21.685	27.7602
Area 5 – 9	0.0634539	21.3974	24.4801	31.344	21.385	24.4677	31.3316		Group 2
Area 9 – 19	0.0596124	25.6599	29.3413	37.2219	25.6413	29.3226	37.2032
Area 19 – 37	0.0530882	31.8204	36.5303	45.498	31.7893	36.4992	45.4668
Area 37 – 75	0.0372397	42.8605	49.3806	62.2593	42.7843	49.3044	62.1831
Ctrl_6	Ratio Vol Sez/Skel
Area 1 – 2	2.7576
Area 2 – 5	3.87594
Area 5 – 9	5.47603								Group 3
Area 9 – 19	7.30989
Area 19 – 37	10.7944
Area 37 – 75	15.72
Ctrl_6	Vol % input Voxels	Vol % Lumen	Lumen/Input Voxels
Area 1 – 2	0.148608	0.0209643	14.1071
Area 2 – 5	0.228696	0.045698	19.982
Area 5 – 9	0.347476	0.0817067	23.5144						Group 4
Area 9 – 19	0.43576	0.120072	27.5547
Area 19 – 37	0.573054	0.161871	28.2471
Area 37 – 75	0.585408	0.166725	28.4802

## Sheet: Ctrl_7
Ctrl_7	Vol %:	Hv90%:	Hv95%:	Hv99%:	nHv90%:	nHv95%:	nHv99%:
Area 1 – 2	0.128984	17.8064	20.9014	27.6255	17.0515	20.1465	26.8706
Area 2 – 5	0.230696	18.9576	22.0619	29.4045	18.3777	21.482	28.8246
Area 5 – 9	0.389186	20.4043	23.8842	31.5329	19.9911	23.4711	31.1197		Group 1
Area 9 – 19	0.548281	23.3595	27.3758	35.8088	23.0391	27.0554	35.4884
Area 19 – 37	0.692881	28.9037	34.163	45.2107	28.6603	33.9196	44.9673
Area 37 – 75	0.924041	37.0211	43.9832	57.2158	36.9233	43.8854	57.1179
Skeletonized
Ctrl_7	Vol %:	Hv90%:	Hv95%:	Hv99%:	nHv90%:	nHv95%:	nHv99%:
Area 1 – 2	0.0440732	18.873	21.7941	28.696	18.8348	21.7559	28.6578
Area 2 – 5	0.0513994	19.9333	23.2238	30.4012	19.9054	23.1959	30.3733
Area 5 – 9	0.0584535	21.6905	25.2409	32.7341	21.6716	25.2219	32.7152		Group 2
Area 9 – 19	0.0559894	25.0659	29.0651	37.3388	25.0419	29.041	37.3148
Area 19 – 37	0.0534676	30.9253	36.2721	47.1344	30.8956	36.2423	47.1046
Area 37 – 75	0.051284	38.8713	45.7342	58.8458	38.8361	45.699	58.8106
Ctrl_7	Ratio Vol Sez/Skel
Area 1 – 2	2.92659
Area 2 – 5	4.48831
Area 5 – 9	6.65804								Group 3
Area 9 – 19	9.79258
Area 19 – 37	12.9589
Area 37 – 75	18.0181
Ctrl_7	Vol % input Voxels	Vol % Lumen	Lumen/Input Voxels
Area 1 – 2	0.128984	0.0136999	10.6214
Area 2 – 5	0.230696	0.0327961	14.2161
Area 5 – 9	0.389186	0.0626621	16.1008						Group 4
Area 9 – 19	0.548281	0.0976892	17.8174
Area 19 – 37	0.692881	0.126576	18.268
Area 37 – 75	0.924041	0.157151	17.0069

## Sheet: Ctrl_8
Ctrl_8	Vol %:	Hv90%:	Hv95%:	Hv99%:	nHv90%:	nHv95%:	nHv99%:
Area 1 – 2	0.112218	18.2365	20.8646	26.3453	17.3571	19.9852	25.4658
Area 2 – 5	0.213584	18.9375	21.6284	27.6535	18.2838	20.9748	26.9999
Area 5 – 9	0.392132	19.7705	22.7471	29.3219	19.3457	22.3224	28.8971		Group 1
Area 9 – 19	0.550506	22.7139	26.7923	35.7233	22.4046	26.483	35.414
Area 19 – 37	0.779188	27.2104	32.6682	43.7667	27.0429	32.5007	43.5993
Area 37 – 75	0.929427	35.7041	44.3089	61.9629	35.6175	44.2223	61.8763
Skeletonized
Ctrl_8	Vol %:	Hv90%:	Hv95%:	Hv99%:	nHv90%:	nHv95%:	nHv99%:
Area 1 – 2	0.0404399	19.0994	21.6199	27.2486	19.0524	21.5729	27.2015
Area 2 – 5	0.0481456	19.8067	22.5589	28.629	19.7724	22.5246	28.5947
Area 5 – 9	0.058967	21.0396	23.9064	30.5716	21.0212	23.888	30.5532		Group 2
Area 9 – 19	0.0642395	23.9668	28.0033	37.2845	23.9546	27.9911	37.2723
Area 19 – 37	0.0640663	28.9672	34.4772	45.5376	28.9544	34.4644	45.5249
Area 37 – 75	0.0600227	37.2739	45.597	61.9335	37.2548	45.5779	61.9144
Ctrl_8	Ratio Vol Sez/Skel
Area 1 – 2	2.77493
Area 2 – 5	4.43621
Area 5 – 9	6.65003								Group 3
Area 9 – 19	8.56959
Area 19 – 37	12.1622
Area 37 – 75	15.4846
Ctrl_8	Vol % input Voxels	Vol % Lumen	Lumen/Input Voxels
Area 1 – 2	0.112218	0.0129432	11.5339
Area 2 – 5	0.213584	0.0287071	13.4407
Area 5 – 9	0.392132	0.0566864	14.4559						Group 4
Area 9 – 19	0.550506	0.0873834	15.8733
Area 19 – 37	0.779188	0.129343	16.5997
Area 37 – 75	0.929427	0.170764	18.3731

## Sheet: CA4P_1
CA4P_1	Vol %:	Hv90%:	Hv95%:	Hv99%:	nHv90%:	nHv95%:	nHv99%:
Area 1 – 2	0.0786281	26.4254	31.8009	43.4244	25.1238	30.4993	42.1227
Area 2 – 5	0.139766	27.8703	33.4627	48.2059	26.8237	32.4161	47.1593
Area 5 – 9	0.260189	30.2327	36.1163	51.1839	29.48	35.3636	50.4312		Group 1
Area 9 – 19	0.407024	35.0779	42.7645	60.2387	34.5132	42.1998	59.674
Area 19 – 37	0.593563	41.9731	51.0284	67.9044	41.5863	50.6416	67.5176
Area 37 – 75	0.706154	53.8181	64.1196	81.6711	53.4976	63.7991	81.3505
Skeletonized
C4P_1	Vol %:	Hv90%:	Hv95%:	Hv99%:	nHv90%:	nHv95%:	nHv99%:
Area 1 – 2	0.0268596	27.6337	32.9929	44.4771	27.5357	32.895	44.3791
Area 2 – 5	0.0331755	28.9978	34.6733	49.812	28.9203	34.5958	49.7346
Area 5 – 9	0.0399883	31.524	37.493	52.5703	31.4647	37.4338	52.5111		Group 2
Area 9 – 19	0.0432999	37.3821	45.3918	63.6789	37.3291	45.3388	63.6259
Area 19 – 37	0.0422937	44.4744	53.407	70.3345	44.4168	53.3494	70.2769
Area 37 – 75	0.0366685	57.2585	68.087	87.4143	57.1776	68.006	87.3333
CA4P_1	Ratio Vol Sez/Skel
Area 1 – 2	2.92738
Area 2 – 5	4.21294
Area 5 – 9	6.50663								Group 3
Area 9 – 19	9.40012
Area 19 – 37	14.0343
Area 37 – 75	19.2578
CA4P_1	Vol % input Voxels	Vol % Lumen	Lumen/Input Voxels
Area 1 – 2	0.0786281	0.00827686	10.5266
Area 2 – 5	0.139766	0.0184322	13.1879
Area 5 – 9	0.260189	0.0367737	14.1334						Group 4
Area 9 – 19	0.407024	0.0593216	14.5745
Area 19 – 37	0.593563	0.0864184	14.5593
Area 37 – 75	0.706154	0.129129	18.2862

[truncated: 28 more sheets: CA4P_2, CA4P_3, CA4P_4, CA4P_5, CA4P_6, CA4P_7, CA4P_8, Soraf_1, Soraf_2, Soraf_3, Soraf_4, Soraf_5, Soraf_6, Soraf_7, Soraf_8, Suni_1, Suni_2, Suni_3, Suni_4, Suni_5 …]
